# Supplementary material for: Identifying Blood Biomarkers for Dementia Using Machine Learning Methods in the Framingham Heart Study
Source: Cells. 2022 Apr 30;11(9):1506. doi: 10.3390/cells11091506 (PMC9100323; doi:10.3390/cells11091506)
Supplement: Supplementary file 1 [file cells-11-01506-s001.zip]

Archive with 1 entries (1 files):
- cells-1666994-supplementary.pdf
